# Supplementary material for: Inhibition of Notch signaling rescues cardiovascular development in Kabuki Syndrome
Source: PLoS Biol. 2019 Sep 3;17(9):e3000087. doi: 10.1371/journal.pbio.3000087 (PMC6743796; doi:10.1371/journal.pbio.3000087)
Supplement: S1 Data — (XLSX) [file pbio.3000087.s009.xlsx]

## Sheet: FIG1C
	Class I			Class II			Class III
19 bp deletion	79.1367	74.026	79.2593	14.3885	16.2338	13.3333	6.47482	9.74026	7.40741
1 bp deletion	75.1445	68	68.1319	9.24855	14.6667	20.8791	15.6069	17.3333	10.989
2 bp deletion	84.2424	74.5283	71.5789	6.66667	6.60377	12.6316	9.09091	18.8679	15.7895

## Sheet: FIG2E
	wild type										kmt2dzy59
L/W ratio	1.08162	1.0244	1.01853	1.08388	1.01862	1.07645	1.0238	1.01987	1.03271	1.0127	0.951029	0.81887	0.844189	0.909062	0.803448	0.814651	0.900213	0.901233	0.801313	0.821746

## Sheet: FIG2F
	All structures present	Some structures present	None structure present
wild type	100	0	0
kmt2dzy59	10	50	40

## Sheet: FIG3G
	wild type					kmt2dzy59
Ventricle Volume	353000	315000	309000	264000	239000	115000	67900	144000	104000	137000

## Sheet: FIG3H
	wild type						kmt2dzy59
3 dpf	132	79	88	91	84	0*	61	98	34	85	73	0*
4 dpf	98	91	78	90	52	113	49	120	119	68	89	0*

## Sheet: FIG3I
	wild type						kmt2dzy59
3 dpf	90	88	72	82	78	89	35	57	65	60	63	45
4 dpf	149	99	81	77	62	54	67	86	81	37	91	0*

## Sheet: FIG4F
	wild type							kmt2dzy59
% G2 at 3 dpf	5.34	6.59	5.1	6.98	5.87	7.69	5.9	8.64	5.63	7	9.09	8.35	4.68	4.81
% G2 at 7 dpf	13.9	12.2	16	15.3	14.3	13.4	18.2	11.1	9.5	10.1	8.6	11.3	6.8	9.2

## Sheet: FIG6C
	wild type							kmt2dzy59
Ventricle	29	28	29	27	29	25	27	34	32	37	35	29	30	33
Atrium	2	1	2	1	0	1	2	15	16	13	10	9	11	15

## Sheet: FIG6D
	wild type				kmt2dzy59
notch1b	5.11151	0.328451	0.323929	1.83878	1.38391	1.76541	0.87433	0.96845
rbpja	3.47554	0.521233	0.235696	1.25701	9.07865	6.58873	14.8898	10.7507
hes1	5.31808	0.465305	0.23346	1.10669	5.72888	3.22264	6.85769	4.23435
efla	5.34607	0.404371	3.75983	2.41789	2.69409	3.37419	2.80566	6.3194

## Sheet: FIG6G_A
	wild type							kmt2dzy59
% of EC cells Rbpj +	4.27	3.41	3.67	0.88	5.47	1.18	11.7	3.7	6.49	5.95	2.7	2.09	3.29	0.92

[truncated: 6 more sheets: FIG6G_B, FIG7_F, FIG7_G, FIG7_H, FIG8_E, FIG8_F]
